# Supplementary material for: Composition of Culturable Microorganisms in Dusts Collected from Sport Facilities in Finland during the COVID-19 Pandemic
Source: Pathogens. 2023 Feb 16;12(2):339. doi: 10.3390/pathogens12020339 (PMC9963892; doi:10.3390/pathogens12020339)
Supplement: Supplementary file 1 [file pathogens-12-00339-s001.zip]

Archive with 1 entries (1 files):
- pathogens-2121542-supplementary.pdf
